# Supplementary material for: A Preliminary Randomized Double Blind Placebo-Controlled Trial of Intravenous Immunoglobulin for Japanese Encephalitis in Nepal
Source: PLoS One. 2015 Apr 17;10(4):e0122608. doi: 10.1371/journal.pone.0122608 (PMC4401695; doi:10.1371/journal.pone.0122608)
Supplement: S1 Table — (XLS) [file pone.0122608.s005.xls]

## Sheet: Randomisation
TableS1. Randomization Schedule
Study Site	StudyID	Treatment
BPKIHS	T111	IVIG
BPKIHS	T112	SALINE
BPKIHS	T113	SALINE
BPKIHS	T114	IVIG
BPKIHS	T115	SALINE
BPKIHS	T116	IVIG
BPKIHS	T117	IVIG
BPKIHS	T118	SALINE
BPKIHS	T119	SALINE
BPKIHS	T120	IVIG
KCH	T2	SALINE
KCH	T3	IVIG
KCH	T4	SALINE
KCH	T5	IVIG
KCH	T6	IVIG
KCH	T7	IVIG
KCH	T8	SALINE
KCH	T9	IVIG
KCH	T10	SALINE
KCH	T11	SALINE
KCH	T12	IVIG
KCH	T13	SALINE
