# Supplementary material for: A Preliminary Randomized Double Blind Placebo-Controlled Trial of Intravenous Immunoglobulin for Japanese Encephalitis in Nepal
Source: PLoS One. 2015 Apr 17;10(4):e0122608. doi: 10.1371/journal.pone.0122608 (PMC4401695; doi:10.1371/journal.pone.0122608)
Supplement: S2 Table — (XLS) [file pone.0122608.s006.xls]

## Sheet: patient data 
Table S2. Participant Characteristics (raw data)
TreatmentGroup	IVIG	IVIG	IVIG	IVIG	IVIG	IVIG	IVIG	IVIG	IVIG	IVIG	IVIG	SALINE	SALINE	SALINE	SALINE	SALINE	SALINE	SALINE	SALINE	SALINE	SALINE	SALINE
StudyNo	T120	T7	T9	T12	T111	T114	T116	T5	T117	T3	T6	T113	T8	T115	T2	T4	T118	T119	T112	T10	T11	T13
Female (yes=1)	1	0	1	1	0	1	0	1	0	1	0	0	0	0	0	1	1	1	0	0	1	0
Age (years)	1	7	11	5	5	1.6	7	1.2	8	7	1.7	12	8	4	3	11	6	11	3	9	7	1.3
Living in rural area (yes=1)	1	1	1	1	1	1	1	1	1	1	1	1	0	0	1	1	1	1	1	1	1	1
Duration of illness (days)	4		8	5	5	4	5	4	6	5	13	4	4	5	8	6	6	4	3	10	13	8
Fever duration (days)	4		8	5	5	4		2	6	4	12	4	4	5	8	4	6	4	3	10	10	8
Altered sensorium	1	1	1	1	1	1	1	0	1	1	1	1	1	1	1	1	1	1	1	0	0	1
New onset seizures	1	1	0	1	1	1	1	1	1	1	1	1	1	1	1	1	1	1	1	1	1	1
Glasgow Coma Scale (3-15) on admission	7	8	7	5	12	7	12	15	11	6	10	7	8	8	6	7	12	8	5	14	15	5
Temperature (°C)	39.4476	37.7808	39.4476	37.7808	36.6696	38.3364	38.3364	38.3364	40.0032		38.88	38.5586	39.4476	38.0586		39.4476	38.892	38.892	39.4476	36.6696	37.003	40.0032
Resp. rate (breaths/minute)	48	33	48	34	24	26	30	40	22		56	22	28	40	28	34	36	28	30	24	26	32
Pulse (beats/minute)	138	100	90	68	80	84	110	78	130		140	110	104	130	88	100	120	110	100	84	96	120
Neck stiffness present	0	0	0	1	0	0	1	0	1	1	0	0	1	0	0	1	1	0	0	1	0	0
Kernig's sign present	0	0	0	0	0	0	0	0	1	0	0	0	1	0	0	0	1	0	0	1	0	0
Abnormal posturing	0		0	1	0	0		0	1	0	0	0	0	0	0		0	0	0	0	0
Abnormal tone	0	1	1	1		0		0	1	0	1	1	0	0	1	1	0	0	0	0	0
Positive anti-JEV IgM	0	1	1	1	1	1	1	0	1	0	0	0	1	1	1	1	1	1	0	0	0	0
Haemoglobin (g/dl)	9.8	13	10	13.5		11.1		13	11.9	12.1	13.8	11.8	13	14.3		13.5	12.2	11.8	11.2	11.2	10.4	8.2
White cell count (WCC) - x109/L	19.6	10.8	9.6	9.7		8.2		5.2	22.2	18	25.4	15.6	15.6	15.3	4.2	9.4	7	13.9	18.9	18	11.8	9
Polymorphs (%)	75	63	58	70		77		30	85	61	66	80	90	34	43	66	68	70	81	30	78	31
Lymphocytes (%)	16	37	42	29		16		70	12	39	31	18	10	66	56	34	30	30	14	70	22	66
Platelets (x109/L)	659	350		270		159		120	326	170		205	180			190	88	328	362	200	210	120
Glucose (mg/dl)	160	100	125	90	98	92	107	80	115	107	87	76	90	69	90	85	105	100	170	66	85	80
Sodium (mmol/l)	135	136	127.6			139		139.3	136	137	143	138	133	131	128	141	130	135	138			138
Potassium (mmol/l)	4.4	4.8	5.1			3.9		4.43	5.2	3	4.5	4.6	4.3	3.3	4.1	6	4.7	4.7	3.6			5.1
Urea (mg/dl)	32	22	23.1	15		35		22.8	20			53	19	20	21	58	30	27	31			18
Creatinine (mg/dl)	1.2	0.6	0.4	0.4		0.9		2.4	1.2		0.6	1.1	0.5	0.8	0.5	1.9	2.2	1	1			0.5
CSF opening pressure (H2O mm3)		14	15	22				10					16	18	9	24	17				6	29
Cerebrospinal fluid (CSF) WCC -cells/ µL	70	8	125	0	50	9	0	45	50	35	10	0	285	0	0	35	44	8	20	300	115	30
CSF polymorphs (%)	10	30	35	0	20	0	0	0	0	60	40	0	60	0	0	10	10	95	0	70	40	0
CSF lymphocytes (%)	90	70	65	0	80	100	0	100	100	40	60	0	40	0	0	90	90	5	100	30	60	100
CSF protein (mg/dl)	85	39	40	30	39	28	36	100	30	100	80		30	24	20	30	20	30	19	50	68	7
CSF glucose (mg/dl)	90	76	85	74	58	70	60	50	74	57	48		62	71	60	61	66	81	79	45	50	57
Glucose (mg/dl)	160	100	125	90	98	92	107	80	115	107	100	76	90	69	90	85	105	100	170	66	85	80
CSF/blood glucose ratio	0.5625	0.76	0.68	0.822222	0.591837	0.76087	0.560748	0.625	0.643478	0.53271	0.48		0.688889	1.02899	0.666667	0.717647	0.628571	0.81	0.464706	0.681818	0.588235	0.7125
Mannitol (given)	1	0	0	1	0	0	1	0	0	0	0	0	1	1	1	1	0	1	1	0	0	1
Dexamethasone		0	0	0		0	0	0	0	0	0	0	1	0	1	0	0	0	0	0	1	1
Quinine	1	0	0	0	1	1	1	0	1	0	0	1	0	1	1	0	1	1	0	0	0	0
Aciclovir	0	0	0	0	1	0	0	0	0	0	0	0	0	0	0	0	0	1	1	0	0	0
Cephalosporin	1	1	1	1	1	1	1	1	1	0	1	1	1	1	1	1	0	1	1	1	1	1
Chloramphenicol	0	0	0	0	0	0	0	0	0	1	0	0	0	0	0	0	0	0	0	0	0	0
Phenytoin	1	1	0	1	1	1	1	1	1	1	0	1	1	1	1	1	1	1	1	0	0	0
Phenobarbitone	1	0	0	1	1	0	0	0	0	0	0	0	0	0	1	0	0	0	0	0	0	1
