# Supplementary material for: A Preliminary Randomized Double Blind Placebo-Controlled Trial of Intravenous Immunoglobulin for Japanese Encephalitis in Nepal
Source: PLoS One. 2015 Apr 17;10(4):e0122608. doi: 10.1371/journal.pone.0122608 (PMC4401695; doi:10.1371/journal.pone.0122608)
Supplement: S3 Table — (XLS) [file pone.0122608.s007.xls]

## Sheet: Adverse events
Table S3. Adverse events (raw data)
TreatmentGroup	IVIG											Placebo
StudyNo	T120	T7	T9	T12	T111	T114	T116	T5	T117	T3	T6	T113	T8	T115	T2	T4	T118	T119	T112	T10	T11	T13
Abdominal pain
Headache
Chest tightness
Facial flushing
Nausea
Vomiting																		1
Dyspnoea	1				1						1							1	1
Hot sensation
Itching
Non. Urt. rash
Fever					1		1	1		1								1				1
Pallor
Irritable								1	1						1		1
Hypotension					1												1
Oliguria / Anuria
Hemolysis
Melena		1																	1
Raised Urea
Raised Creatinine
Death											1
